# Supplementary material for: Human bite cases reported to health facilities in the Volta region of Ghana, 2019 to 2023
Source: Front Public Health. 2025 Nov 4;13:1575617. doi: 10.3389/fpubh.2025.1575617 (PMC12623402; doi:10.3389/fpubh.2025.1575617)
Supplement: Supplementary file 1 [file Table_1.xls]

## Sheet: Sheet 1
organisationunitname	periodname	Human bites Female, 1-11mths	Human bites Female, 1-4	Human bites Female, 10-14	Human bites Female, 15-17	Human bites Female, 18-19	Human bites Female, 20-34	Human bites Female, 35-49	Human bites Female, 5-9	Human bites Female, 50-59	Human bites Female, 60-69	Human bites Female, 70+	Human bites Female, <28days	Human bites Male , 1-11mths	Human bites Male , 1-4	Human bites Male , 10-14	Human bites Male , 15-17	Human bites Male , 18-19	Human bites Male , 20-34	Human bites Male , 35-49	Human bites Male , 5-9	Human bites Male , 50-59	Human bites Male , 60-69	Human bites Male , 70+
Adaklu	2021							1											2
Adaklu	2022						1														1
Adaklu	2019			1
Adaklu	2020						1									1
Adaklu	2023																	1		1	1
Afadjato South	2022				1		2				2				1				3	1	1	1	1
Afadjato South	2020						1											1	1		2
Afadjato South	2019							1		1					2	1		1	1	1		1
Afadjato South	2023			1	1	2	2								2		1	1	2	1	2
Afadjato South	2021		1					1	1								1		2		1
Agortime-Ziope	2023						1	1							1
Agortime-Ziope	2021																		1	1
Agortime-Ziope	2020																		1
Agortime-Ziope	2019																				1
Agortime-Ziope	2022								1								1		1	1
Akatsi North	2021																		2
Akatsi North	2022				1											1
Akatsi South	2021			1			5	6	1						2	3			6	3	1	1
Akatsi South	2023					2	2	3	1	1					1	2			4	1				1
Akatsi South	2019				1		2			1								2	3	4	1
Akatsi South	2022			1	1		1	3							1	1	1		5
Akatsi South	2020		1					1	1							1			1	2	2		1
Anloga	2022				2		1	3											1	1
Anloga	2019							1		2								1	1	1	2
Anloga	2023				1		1	1								1			4	2		2
Anloga	2021		2		4		1			1						1		1	5
Anloga	2020			1			2			1							1		2
Central Tongu	2022									1					1	1			1			1
Central Tongu	2019			1															1
Central Tongu	2021		1			1													1		1
Central Tongu	2023			1			1					1				1			2	1	1	1
Central Tongu	2020		1				1	2									1						1
Ho	2020			1	1	1	8	1		1									4	4
Ho	2023		1			1	2	2		2		1			1	1			5	2		2
Ho	2021			1	1	1	5	1		1		1			1	1	1		1	4		2	1
Ho	2022		1				1	1		1					1		1		6	2		1	1
Ho	2019		2		2		6	8									2	1	8	10	1	2		1
Ho West	2023				1	1	1			1		1							1		1
Ho West	2022				1	2			1	1					1	1			2	2
Ho West	2019		1		1	1	3		2						1	1			2	2	1
Ho West	2021						1									2		1	2
Ho West	2020				1	1	1	1		1						1	2		3	2			1
Hohoe	2023						1			1					2				3	2
Hohoe	2019								1	1
Hohoe	2022			1												1			4	1	1
Hohoe	2020						1	2												1
Hohoe	2021			1			1			1
Keta	2021			1	1					1									2			2
Keta	2023				2		1	2	1						1				2	3	2	1
Keta	2020										1					2			1				1
Keta	2022				1						1	1				3				1
Keta	2019																1
Ketu North	2023	2	2				4	1		1		1		2			1	1	7	4		4
Ketu North	2022		1	1		1	7	3		1				1			2	1	9	9		2
Ketu North	2019						2	1	1								1		9	3		1	2
Ketu North	2021			1	2	2	6	4		1	1	1		2	1	3	1	3	12	2	1		1
Ketu North	2020			1	1	1	7	5	1	1	1	3					1	2	18	4		6
Ketu South	2020					1	3	1	1						1			1	1	2	1
Ketu South	2023						1	2											2	3
Ketu South	2019			1		2												1	2				1	1
Ketu South	2021						3	1		1									3
Ketu South	2022			1			1								1				2
Kpando	2019	1					1												2				1
Kpando	2022			1				1												1
Kpando	2020	1		2							1	1							3
Kpando	2021			1						1							1
Kpando	2023						1										1
North Dayi	2020																1				1
North Dayi	2023				1		1	1	1					1					1	1	1
North Dayi	2019																					1
North Dayi	2022					1													1			1
North Dayi	2021						1		1		1						1	1
North Tongu	2022		1				1	1	2				1		1		1	1		1			1
North Tongu	2019					4		1		1					1		1		2		2			1
North Tongu	2020		1			1	2	3	1							1		2	5	1		1
North Tongu	2023		2		2										2				1
North Tongu	2021		1		1										1	1			2	1	3		2
South Dayi	2023				1	2	3	1				1			1				2	3	1		1
South Dayi	2019			1		1	1	1		1		1			2				3	2
South Dayi	2022			1	2	2									1				2	1	2
South Dayi	2020						1			2						1	1	1	2			1	2
South Dayi	2021			1													1		3	1	1
South Tongu	2021			1		2	2	2	1			1			1		1	1	1	1	3
South Tongu	2023		1				7	1	1						2		1		4		1
South Tongu	2022			2		1	2	2								1		1	4	2	1
South Tongu	2020		1				1	1							1				1	1		1
South Tongu	2019			2	1	1	1	1	1						2	1	1		2	3	1
